# Supplementary material for: COVID-19-Related Social Isolation Predispose to Problematic Internet and Online Video Gaming Use in Italy
Source: Int J Environ Res Public Health. 2022 Jan 29;19(3):1539. doi: 10.3390/ijerph19031539 (PMC8835465; doi:10.3390/ijerph19031539)
Supplement: Supplementary file 1 [file ijerph-19-01539-s001.zip]

Archive with 1 entries (1 files):
- ijerph-1522126-supplementary.pdf
